# Supplementary material for: Reliability of Mental Workload Index Assessed by EEG with Different Electrode Configurations and Signal Pre-Processing Pipelines
Source: Sensors (Basel). 2023 Jan 26;23(3):1367. doi: 10.3390/s23031367 (PMC9920504; doi:10.3390/s23031367)
Supplement: Supplementary file 1 [file sensors-23-01367-s001.zip]

Archive with 1 entries (1 files):
- sensors-2144319-supplementary.pdf
